# Supplementary material for: Detection of the local adaptive and genome-wide associated loci in southeast Nigerian taro (Colocasia esculenta (L.) Schott) populations
Source: BMC Genomics. 2023 Jan 24;24:39. doi: 10.1186/s12864-023-09134-6 (PMC9872430; doi:10.1186/s12864-023-09134-6)
Supplement: Supplementary file 2 — Additional file 2: Table S2. Climatic data for BIO1 = Annual mean temperature (°C), BIO8 = Mean temperature of wettest quarter(°C) BIO9 = Mean temperature of driest quarter (°C), BIO10 = Mean temperature of warmest quarter (°C), BIO11 = Mean temperature of coldest quarter(°C), BIO12 = Annual precipitation(mm), BIO16 = Precipitation of wettest quarter(mm), BIO17(mm) = Precipitation of driest quarter (mm), BIO18 = Precipitation of warmest quarter (mm) and BIO19 = Precipitation of coldest quarter(mm). [file 12864_2023_9134_MOESM2_ESM.xlsx]

## Sheet: Table S2
Table S2: Climatic data for BIO1 = Annual mean temperature (°C), BIO8 = Mean temperature of wettest quarter(°C) BIO9 = Mean temperature of driest quarter (°C), BIO10 = Mean temperature of warmest quarter (°C), BIO11 = Mean temperature of coldest quarter(°C), BIO12 = Annual precipitation(mm), BIO16 = Precipitation of wettest quarter(mm), BIO17(mm) = Precipitation of driest quarter (mm), BIO18 = Pr…
Accessions	BIO1	BIO8	BIO9	BIO10	BIO11	BIO12	BIO16	BIO17	BIO18	BIO19
EBNFC001	27.3258	25.89	27.876	28.9753	25.89	1852	822	47	237	822
EBNFC002	27.3258	25.89	27.876	28.9753	25.89	1852	822	47	237	822
EBNFC003	27.3258	25.89	27.876	28.9753	25.89	1852	822	47	237	822
EBNFC004	27.4997	26.012	28.0913	29.1053	26.012	1940	862	57	255	862
EBNFC006	27.4997	26.012	28.0913	29.1053	26.012	1940	862	57	255	862
EBNFC007	27.4997	26.012	28.0913	29.1053	26.012	1940	862	57	255	862
EBNFC009	27.478	26.022	28.006	29.034	26.022	1967	879	63	263	879
EBNFC010	27.4202	25.9433	28.016	29.0073	25.9433	1951	865	58	262	865
EBNFC012	27.4202	25.9433	28.016	29.0073	25.9433	1951	865	58	262	865
EBNFC014	27.4202	25.9433	28.016	29.0073	25.9433	1951	865	58	262	865
EBNFC016	27.4202	25.9433	28.016	29.0073	25.9433	1951	865	58	262	865
EBNFC017	27.4202	25.9433	28.016	29.0073	25.9433	1951	865	58	262	865
EBNFC018	27.4202	25.9433	28.016	29.0073	25.9433	1951	865	58	262	865
EBNFC019	27.4202	25.9433	28.016	29.0073	25.9433	1951	865	58	262	865
EBNFC020	27.4202	25.9433	28.016	29.0073	25.9433	1951	865	58	262	865
EBNFC022	26.5472	25.074	27.0993	28.0967	25.074	1810	781	52	249	781
EBNFC023	26.5472	25.074	27.0993	28.0967	25.074	1810	781	52	249	781
EBNFC024	26.5472	25.074	27.0993	28.0967	25.074	1810	781	52	249	781
EBNFC025	26.5472	25.074	27.0993	28.0967	25.074	1810	781	52	249	781
EBNFC026	26.5472	25.074	27.0993	28.0967	25.074	1810	781	52	249	781
EBNFC027	26.5472	25.074	27.0993	28.0967	25.074	1810	781	52	249	781
EBNFC028	26.5472	25.074	27.0993	28.0967	25.074	1810	781	52	249	781
EBNFC029	26.5472	25.074	27.0993	28.0967	25.074	1810	781	52	249	781
EBNFC030	26.5472	25.074	27.0993	28.0967	25.074	1810	781	52	249	781
EBNFC031	26.5472	25.074	27.0993	28.0967	25.074	1810	781	52	249	781
EBNFC032	26.5472	25.074	27.0993	28.0967	25.074	1810	781	52	249	781
EBNFC033	26.5472	25.074	27.0993	28.0967	25.074	1810	781	52	249	781
EBNFC034	26.5472	25.074	27.0993	28.0967	25.074	1810	781	52	249	781
EBNFC035	26.5472	25.074	27.0993	28.0967	25.074	1810	781	52	249	781
EBNFC036	26.5472	25.074	27.0993	28.0967	25.074	1810	781	52	249	781
EBNFC037	26.5472	25.074	27.0993	28.0967	25.074	1810	781	52	249	781
EBNFC038	26.5472	25.074	27.0993	28.0967	25.074	1810	781	52	249	781
EBNFC039	26.5472	25.074	27.0993	28.0967	25.074	1810	781	52	249	781
EBNFC040	26.5472	25.074	27.0993	28.0967	25.074	1810	781	52	249	781
EBNFC041	26.5472	25.074	27.0993	28.0967	25.074	1810	781	52	249	781
EBNFC042	25.3268	23.8933	25.7033	27.09	23.8933	1592	701	37	212	701
EBNFC043	25.3268	23.8933	25.7033	27.09	23.8933	1592	701	37	212	701
EBNFC044	25.3268	23.8933	25.7033	27.09	23.8933	1592	701	37	212	701
EBNFC045	25.3268	23.8933	25.7033	27.09	23.8933	1592	701	37	212	701
EBNFC046	25.3268	23.8933	25.7033	27.09	23.8933	1592	701	37	212	701
EBNFC047	25.3268	23.8933	25.7033	27.09	23.8933	1592	701	37	212	701
EBNFC048	25.3268	23.8933	25.7033	27.09	23.8933	1592	701	37	212	701
EBNFC049	25.3268	23.8933	25.7033	27.09	23.8933	1592	701	37	212	701
EBNFC050	25.3268	23.8933	25.7033	27.09	23.8933	1592	701	37	212	701
EBNFC051	25.3268	23.8933	25.7033	27.09	23.8933	1592	701	37	212	701
EBNFC052	25.3268	23.8933	25.7033	27.09	23.8933	1592	701	37	212	701
EBNFC053	25.3268	23.8933	25.7033	27.09	23.8933	1592	701	37	212	701
EBNFC054	25.3268	23.8933	25.7033	27.09	23.8933	1592	701	37	212	701
EBNFC055	25.3268	23.8933	25.7033	27.09	23.8933	1592	701	37	212	701
EBNFC056	25.3268	23.8933	25.7033	27.09	23.8933	1592	701	37	212	701
EBNFC057	25.3268	23.8933	25.7033	27.09	23.8933	1592	701	37	212	701
EBNFC058	25.3268	23.8933	25.7033	27.09	23.8933	1592	701	37	212	701
EBNFC059	25.3268	23.8933	25.7033	27.09	23.8933	1592	701	37	212	701
EBNFC060	25.3268	23.8933	25.7033	27.09	23.8933	1592	701	37	212	701
EBNFC061	25.3268	23.8933	25.7033	27.09	23.8933	1592	701	37	212	701
EBNFC062	26.3552	24.9793	26.9267	27.7573	24.9793	2039	874	68	309	874
EBNFC063	26.6628	25.3327	27.1753	28.1013	25.3327	2000	860	64	297	860
EBNFC064	26.6628	25.3327	27.1753	28.1013	25.3327	2000	860	64	297	860
EBNFC065	26.4862	25.1673	26.9787	27.878	25.1673	2062	887	71	312	887
EBNFC066	26.4862	25.1673	26.9787	27.878	25.1673	2062	887	71	312	887
EBNFC067	26.4862	25.1673	26.9787	27.878	25.1673	2062	887	71	312	887
EBNFC068	26.4862	25.1673	26.9787	27.878	25.1673	2062	887	71	312	887
EBNFC069	26.4862	25.1673	26.9787	27.878	25.1673	2062	887	71	312	887
EBNFC070	26.4862	25.1673	26.9787	27.878	25.1673	2062	887	71	312	887
EBNFC071	26.4862	25.1673	26.9787	27.878	25.1673	2062	887	71	312	887
EBNFC072	26.4862	25.1673	26.9787	27.878	25.1673	2062	887	71	312	887
EBNFC073	26.3422	24.9653	26.9033	27.7933	24.9653	1994	854	64	296	854
EBNFC074	26.3552	24.9793	26.9267	27.7573	24.9793	2039	874	68	309	874
EBNFC075	26.3552	24.9793	26.9267	27.7573	24.9793	2039	874	68	309	874
EBNFC076	26.4957	25.1493	27.018	27.906	25.1493	2037	874	69	307	874
EBNFC077	26.6628	25.3327	27.1753	28.1013	25.3327	2000	860	64	297	860
EBNFC078	26.3552	24.9793	26.9267	27.7573	24.9793	2039	874	68	309	874
EBNFC079	26.3552	24.9793	26.9267	27.7573	24.9793	2039	874	68	309	874
EBNFC080	26.3552	24.9793	26.9267	27.7573	24.9793	2039	874	68	309	874
EBNFC081	26.3552	24.9793	26.9267	27.7573	24.9793	2039	874	68	309	874
EBNFC082	26.3552	24.9793	26.9267	27.7573	24.9793	2039	874	68	309	874
EBNFC083	26.3552	24.9793	26.9267	27.7573	24.9793	2039	874	68	309	874
EBNFC084	26.3552	24.9793	26.9267	27.7573	24.9793	2039	874	68	309	874
EBNFC085	26.3552	24.9793	26.9267	27.7573	24.9793	2039	874	68	309	874
EBNFC086	26.6628	25.3327	27.1753	28.1013	25.3327	2000	860	64	297	860
EBNFC087	26.6628	25.3327	27.1753	28.1013	25.3327	2000	860	64	297	860
EBNFC088	26.6628	25.3327	27.1753	28.1013	25.3327	2000	860	64	297	860
EBNFC089	26.6628	25.3327	27.1753	28.1013	25.3327	2000	860	64	297	860
EBNFC090	26.6628	25.3327	27.1753	28.1013	25.3327	2000	860	64	297	860
EBNFC092	26.6628	25.3327	27.1753	28.1013	25.3327	2000	860	64	297	860
EBNFC093	26.6628	25.3327	27.1753	28.1013	25.3327	2000	860	64	297	860
EBNFC094	26.6628	25.3327	27.1753	28.1013	25.3327	2000	860	64	297	860
EBNFC095	26.6628	25.3327	27.1753	28.1013	25.3327	2000	860	64	297	860
EBNFC097	26.6628	25.3327	27.1753	28.1013	25.3327	2000	860	64	297	860
EBNFC098	26.6628	25.3327	27.1753	28.1013	25.3327	2000	860	64	297	860
EBNFC099	26.6628	25.3327	27.1753	28.1013	25.3327	2000	860	64	297	860
EBNFC100	26.6628	25.3327	27.1753	28.1013	25.3327	2000	860	64	297	860
