# Supplementary material for: Detection of the local adaptive and genome-wide associated loci in southeast Nigerian taro (Colocasia esculenta (L.) Schott) populations
Source: BMC Genomics. 2023 Jan 24;24:39. doi: 10.1186/s12864-023-09134-6 (PMC9872430; doi:10.1186/s12864-023-09134-6)
Supplement: Supplementary file 3 — Additional file 3: Table S3. BLUE mean values of phenotypic traits: COD = corm diameter (cm), COL = corm length (cm), CRD = cormel diameter (cm), CRL = cornel length (cm), CRW = cormel weight (g), DM = days to maturity, NCR = Number of cormels per plant, PH = plant height (cm), NLPP = number of leaves per plant, NSPP = number of suckers per plant, PL = petiole length (cm), YPH (t/ha) = yield per hectare and YPP = yield per plants (kg/plant). [file 12864_2023_9134_MOESM3_ESM.xlsx]

## Sheet: Table S3
Table S3: BLUE mean values of phenotypic traits: COD= corm diameter (cm), COL= corm length (cm), CRD= cormel diameter (cm), CRL=cornel length (cm), CRW= cormel weight (g), DM= days to maturity, NCR= Number of cormels per plant , PH= plant height (cm), NLPP= number of leaves per plant, NSPP= number of suckers per plant, PL= petiole length (cm) , YPH (t/ha)= yield per hectare and YPP= yield per pla…
Landraces	COD	COL	CRD	CRL	CRW	DM	NCR	PH	NLPP	NSPP	PL	YPH	YPP
EBNFC001	6.55555	7.55644	3.47291	6.75181	40.7831	203.25	13.8071	76.5464	9.57612	7.632	34.3763	12.5497	0.755493
EBNFC002	5.71934	6.45544	3.38445	5.37366	31.8588	186.875	8.63054	59.0482	9.26145	8.34683	21.7067	5.02869	0.383002
EBNFC003	6.51335	7.10333	3.19282	5.94428	37.6799	198.137	11.785	72.3136	9.34424	8.50298	31.082	13.0152	0.77509
EBNFC004	7.3479	6.75759	3.69173	6.01163	51.8681	199.022	8.05214	79.2649	9.33409	7.22666	35.4574	10.9614	0.884333
EBNFC006	6.88213	6.88862	3.57678	5.87458	44.2413	194.945	6.45357	84.0976	9.06836	5.24294	39.4805	8.39044	0.501493
EBNFC007	5.90922	6.16452	3.63512	6.24317	35.0027	193.514	16.6757	69.7864	9.24424	8.377	30.1077	7.97141	0.592361
EBNFC009	7.09241	7.29552	3.3814	6.21833	31.7951	201.047	14.5057	80.443	9.5537	9.75951	29.4215	10.6937	0.650991
EBNFC010	6.06232	6.87122	3.87749	6.37073	36.2898	196.478	12.1909	78.329	10.539	8.00481	33.2814	9.64821	0.744198
EBNFC012	5.28389	5.29958	3.62832	4.97562	29.6269	182.204	6.45897	49.8438	10.0535	3.96055	21.1196	3.61975	0.332165
EBNFC014	5.99245	5.98172	3.4856	5.05359	30.6912	180.601	9.18653	62.588	10.7011	5.01538	23.1453	5.45246	0.503496
EBNFC016	6.35667	7.36276	3.58565	5.85654	33.502	192.024	10.3999	81.5457	9.96036	6.93165	32.5684	6.644	0.550657
EBNFC017	5.31376	5.70866	3.30899	5.23013	29.6083	186.093	8.80414	59.397	10.3362	6.23322	29.2706	4.85747	0.521524
EBNFC018	5.65733	5.79372	3.54728	5.10826	35.2507	181.937	7.57542	66.9899	11.3554	5.18859	23.8542	6.31382	0.372231
EBNFC019	5.15696	5.09966	3.81027	4.99528	32.8332	185.127	7.33418	66.8411	9.9457	6.34323	27.7844	7.1598	0.405154
EBNFC020	5.95687	6.55536	3.19136	5.01019	36.3254	180.807	9.19434	57.1146	9.93103	4.51853	23.3568	3.75427	0.263361
EBNFC022	7.7574	5.88686	3.6053	4.7637	43.443	204.636	12.3848	75.3495	9.30339	7.09043	30.9681	9.64831	0.631912
EBNFC023	7.85141	6.54475	3.91866	4.94432	39.1541	197.899	8.25184	73.8723	9.08618	9.15909	33.1858	11.3373	0.674
EBNFC024	7.51596	6.449	3.84258	5.24167	52.3648	202.283	4.42073	78.0486	9.25103	9.93276	35.0112	12.1585	0.840742
EBNFC025	7.97022	6.39168	4.18969	5.16586	36.4029	201.859	7.77159	77.1019	10.284	8.8398	31.8915	9.79783	0.630299
EBNFC026	8.56019	5.95004	3.83763	5.32712	37.0606	207.456	7.63406	74.3314	9.3103	9.31154	30.9093	11.9001	0.757903
EBNFC027	10.4573	6.99594	4.09097	5.29321	41.5994	200.275	9.4175	74.7326	9.58618	10.2331	34.424	11.1485	0.708771
EBNFC028	6.36085	5.821	4.18926	5.05384	37.0693	202.619	10.6117	75.0505	9.90533	9.91848	35.3952	10.9624	0.626978
EBNFC029	7.08047	6.45694	3.91225	4.55837	35.0118	202.559	10.8475	78.9143	9.49564	9.96062	36.2253	9.82086	0.744901
EBNFC030	7.47038	7.44264	3.95333	5.71327	42.034	198.989	11.714	66.8628	9.08097	8.26092	32.7852	10.6303	0.618108
EBNFC031	6.25793	4.45253	3.87443	4.79183	49.5994	200.222	5.71498	68.7607	9.63964	8.11575	37.6179	9.21494	0.728128
EBNFC032	9.85173	8.01153	4.58097	5.36117	47.5551	196.097	11.6274	74.3051	9.52497	8.29308	31.9059	13.569	0.748137
EBNFC033	6.82574	6.26942	4.30933	5.46429	47.1712	197.609	11.0512	69.2279	9.30776	10.0117	30.9736	11.433	0.800225
EBNFC034	8.07029	6.03368	4.08325	5.37914	43.6069	197.744	8.39719	74.9542	8.97261	8.66041	32.6241	10.2392	0.674467
EBNFC035	7.04455	6.42636	3.93035	4.75834	37.7251	207.82	6.92484	72.3075	9.30558	9.14245	33.2793	8.95099	0.656524
EBNFC036	8.87451	7.11471	3.5783	5.2571	38.1602	202.417	7.48879	70.312	8.83188	8.71419	29.7222	9.75822	0.699128
EBNFC037	8.8716	7.22061	3.71664	5.27568	45.0666	198.986	11.8109	73.0132	9.40776	9.08575	32.3619	13.1992	0.809995
EBNFC038	8.23517	7.38567	3.39493	5.06132	39.7615	197.58	8.55482	69.6061	9.42691	9.02113	34.533	10.5255	0.760703
EBNFC039	7.5548	6.42161	3.63291	5.02834	45.6964	198.269	7.40526	68.9824	9.51721	8.40076	30.3382	10.7965	0.726126
EBNFC040	7.99471	5.85731	3.934	4.89324	40.4061	196.949	10.6487	60.8184	9.70255	9.21357	27.6981	10.6885	0.766833
EBNFC041	8.61618	7.39146	4.12396	5.45409	43.8993	202.649	9.82429	74.8395	9.77976	7.79318	32.7187	12.1672	0.756802
EBNFC042	7.77997	7.61046	3.1305	6.63343	33.9	201.024	11.362	72.4589	9.76509	6.57051	30.3316	9.3637	0.659311
EBNFC043	7.35398	7.52835	3.41886	6.66655	44.2036	199.287	14.9376	79.5567	9.94788	7.73916	35.0244	12.6602	0.793899
EBNFC044	7.61853	8.0726	3.34777	6.82891	44.2468	206.171	13.4889	79.808	8.66273	9.06284	32.0248	11.7664	0.710641
EBNFC045	7.72279	7.28528	3.42988	6.6256	36.3999	197.247	14.6681	79.6613	9.2457	8.51987	32.8551	14.3132	0.790198
EBNFC046	6.96276	7.77364	3.17782	7.20436	44.2276	196.094	12.6011	84.1658	9.772	5.02911	37.0229	13.7004	0.810302
EBNFC047	7.14985	7.66954	3.42116	6.33294	36.5315	203.164	14.322	86.7921	9.54788	7.61318	35.1126	12.0464	0.76867
EBNFC048	7.33342	8.3346	3.09945	6.41108	32.7188	203.257	10.7308	77.835	10.267	9.54855	31.6587	10.5653	0.736877
EBNFC049	7.64304	7.64054	3.73244	6.2756	36.4988	194.447	16.6283	84.5612	9.85733	8.82819	34.8389	11.8437	0.7723
EBNFC050	7.62295	6.69624	3.39353	5.813	41.2235	198.627	15.9289	87.8222	10.0427	10.041	37.6738	11.9282	0.903007
EBNFC051	7.15777	7.84912	3.37104	5.91249	29.7927	201.809	16.1813	89.2475	10.1069	7.22329	34.178	15.0361	0.863542
EBNFC052	6.48157	6.64812	3.60758	6.50684	40.0409	193.434	11.3752	92.4169	9.69224	8.13312	36.291	12.5102	0.753551
EBNFC053	6.60557	7.17602	3.61595	5.88996	38.892	199.196	12.9443	72.0898	9.57503	7.31928	30.1587	11.8992	0.715639
EBNFC054	7.44013	7.64027	3.81986	7.16731	59.4027	206.081	9.37572	82.9911	9.63988	6.69295	31.1091	14.5804	0.829881
EBNFC055	6.21439	6.08295	3.97197	5.9415	50.2184	202.407	11.1947	77.2194	8.77285	8.04999	28.8394	9.83219	0.726938
EBNFC056	5.97435	7.3413	3.30491	6.08276	33.706	197.004	14.1745	74.4738	8.89915	7.17173	27.4322	7.90942	0.619542
EBNFC057	6.67144	6.9072	4.88825	5.95635	41.5399	204.823	14.2787	82.8251	9.67503	9.24329	29.6969	13.3029	0.867909
EBNFC058	6.62501	6.61226	3.28654	6.53198	43.3973	203.916	9.38811	78.2105	9.49418	6.77867	33.4856	10.7242	0.831117
EBNFC059	7.24464	7.5482	3.72953	6.05151	38.6647	203.856	11.2885	83.5942	9.68448	7.90831	27.6732	11.9877	0.75904
EBNFC060	6.76455	7.09391	3.63562	6.13391	36.5669	200.286	10.8794	78.9802	10.1698	8.27111	35.3081	10.6047	0.669747
EBNFC061	6.29288	6.49154	3.97876	6.08441	57.9725	204.774	10.5965	82.6614	9.77091	7.04121	30.3142	12.6916	0.810912
EBNFC062	6.59667	7.22054	3.5503	6.36126	42.3508	195.399	19.4191	67.8933	9.55624	7.09354	31.2147	11.3706	0.580921
EBNFC063	6.58068	7.20843	3.95867	6.11188	46.6744	203.161	11.8944	82.2786	9.13903	9.2372	31.1449	12.7721	0.710509
EBNFC064	6.24523	6.62268	4.12758	6.59923	43.9301	202.296	9.87458	88.5549	9.20388	9.66087	34.6203	13.0533	0.734751
EBNFC065	5.6095	5.91536	4.27469	6.38593	51.2082	205.372	10.0448	84.1332	9.28685	9.36791	32.8256	8.85511	0.691808
EBNFC066	3.82946	4.58372	3.52263	4.80969	23.6833	185.969	8.87958	61.0877	9.76315	6.74715	32.0609	3.72234	0.466912
EBNFC067	5.08655	5.28962	3.82597	5.72327	40.2147	189.788	8.09458	66.9139	10.939	4.76121	30.9081	5.12081	0.38778
EBNFC068	6.28512	7.63468	3.88426	5.92891	37.9196	205.131	11.4647	73.5068	9.33318	7.85909	30.6918	9.59716	0.518487
EBNFC069	7.45975	7.96061	3.95725	5.84593	41.9846	204.321	10.5663	76.3581	10.0485	6.77623	32.6844	12.2306	0.86891
EBNFC070	7.00966	6.80632	3.68334	6.38583	45.9793	197.251	9.11692	83.2941	8.83382	6.28903	35.0693	10.6101	0.654617
EBNFC071	7.13066	7.4079	3.88512	6.40164	39.3661	196.49	17.2017	83.4896	9.58618	9.41292	35.2956	11.5898	0.81359
EBNFC072	6.29445	6.4169	3.94166	5.92849	38.0693	195.615	9.99381	84.234	9.57152	6.34025	31.1585	11.4439	0.823599
EBNFC073	7.15846	6.49479	3.89002	5.87661	43.3204	198.878	13.1239	81.5569	9.3543	9.6589	31.2263	11.6828	0.728187
EBNFC074	6.83301	6.20904	4.30894	5.47646	43.4887	200.762	12.788	70.3832	9.61915	6.93258	32.0767	11.9216	0.78243
EBNFC075	6.55728	6.17172	4.15604	5.86816	59.3218	207.338	11.0181	89.2365	9.65212	7.58961	32.507	13.3909	0.789487
EBNFC076	6.56724	6.66008	3.88398	6.05442	28.8819	196.685	8.98262	70.7659	9.07842	7.21135	29.5498	9.9406	0.719591
EBNFC077	6.43433	6.60598	3.79732	6.048	33.2408	197.005	21.0384	80.3172	8.9543	8.53292	37.1645	11.7691	0.720458
EBNFC078	7.6879	7.97104	3.61062	5.87614	32.9407	195.348	16.5332	77.9851	9.37346	9.76829	30.5606	11.9579	0.808665
EBNFC079	6.70753	7.26697	3.9086	5.34066	43.5906	196.788	15.8791	74.0863	9.76376	7.99793	28.8658	11.1414	0.804088
EBNFC080	8.98743	6.19268	4.07969	6.14806	41.0129	197.468	12.9292	75.4673	9.14909	8.26823	33.8957	10.0509	0.797295
EBNFC081	6.14924	6.15901	3.81201	5.78343	45.7981	200.636	9.51415	81.456	8.94655	9.16787	35.5575	10.9621	0.642247
EBNFC082	6.58304	6.63801	3.49855	5.69278	32.1388	199.761	15.345	82.2378	9.23188	8.75769	33.6455	10.5986	0.709756
EBNFC083	5.46705	6.1459	3.89192	6.1809	40.7674	200.523	9.54771	82.0482	9.61467	8.86385	37.9632	8.81761	0.679343
EBNFC084	6.3516	5.91015	4.76083	6.22575	48.2656	201.658	8.42702	89.2495	8.67952	7.28753	39.8887	13.3488	0.736086
EBNFC085	6.00586	6.08283	4.20294	6.21495	49.1138	205.484	11.0609	85.7778	9.21249	9.39456	36.5439	11.7331	0.673143
EBNFC086	6.95583	7.31119	3.98588	6.31371	50.7739	196.581	15.6267	86.9072	9.23879	8.8163	35.9368	12.9504	0.745747
EBNFC087	7.33291	8.30709	3.28422	6.31729	37.0478	201.15	17.4027	81.3335	9.91467	9.53786	33.2515	11.7038	0.744114
EBNFC088	5.93649	6.83215	3.67251	6.36543	41.9377	201.994	12.8733	68.9139	9.83382	10.1732	33.4726	9.66769	0.767321
EBNFC089	7.09611	7.61808	3.4805	6.12495	37.0351	206.183	14.0291	85.7276	9.12412	9.95288	49.9527	11.7137	0.802744
EBNFC090	6.31602	6.81379	3.96159	6.10985	44.8973	203.364	14.947	82.3261	9.30945	9.32818	31.9877	10.0231	0.743451
EBNFC092	6.29818	7.25445	3.55194	6.11682	48.5416	188.981	12.276	89.2882	8.95261	6.49348	36.4607	12.4821	0.753749
EBNFC093	3.96219	3.66234	3.6103	5.85994	35.8676	193.743	16.5549	70.8935	8.73539	9.69464	28.136	6.49604	0.603337
EBNFC094	6.90674	7.68659	3.90922	6.38729	37.6909	200.628	12.397	77.6123	10.8002	7.21831	33.5789	7.48977	0.760079
EBNFC095	5.641	6.04927	3.02633	4.85898	31.2865	184.954	6.95051	60.8656	10.7332	5.19285	25.0842	3.99157	0.354637
EBNFC097	6.59806	7.68352	3.80761	6.23883	36.7805	196.12	11.283	84.9213	9.33539	8.08615	31.7667	11.6898	0.550608
EBNFC098	6.83163	6.96858	3.2659	5.72946	37.3204	196.213	18.1341	85.0642	9.25455	8.05903	33.8878	12.0911	0.863815
EBNFC099	5.41125	5.29452	3.45389	5.26398	38.3354	191.403	8.82855	60.6905	10.7448	4.70116	24.218	6.3371	0.526738
EBNFC100	6.95116	6.76023	3.67497	5.97389	38.4876	200.083	15.8804	86.0765	8.73018	5.96397	37.9279	13.9216	0.712445
