# Supplementary material for: Detection of the local adaptive and genome-wide associated loci in southeast Nigerian taro (Colocasia esculenta (L.) Schott) populations
Source: BMC Genomics. 2023 Jan 24;24:39. doi: 10.1186/s12864-023-09134-6 (PMC9872430; doi:10.1186/s12864-023-09134-6)
Supplement: Supplementary file 10 — Additional file 10: Table S5. List of co-located genes around five significant markers of the traits: COD = corm diameter (cm), COL = corm length (cm), CRD = cormel diameter (cm), CRL = cornel length (cm), CRW = cormel weight (g), DM = days to maturity, NCR = Number of cormels per plant, PH = plant height (cm), NLPP = number of leaves per plant, NSPP = number of suckers per plant, PL = petiole length (cm), YPH (t/ha) = yield per hectare and YPP = yield per plants (kg/plant). [file 12864_2023_9134_MOESM10_ESM.xlsx]

## Sheet: Sheet1
Table S5: List of co-located genes around five significant markers of the traits: COD= corm diameter (cm), COL= corm length (cm), CRD= cormel diameter (cm), CRL=cornel length (cm), CRW= cormel weight (g), DM= days to maturity, NCR= Number of cormels per plant , PH= plant height (cm), NLPP= number of leaves per plant, NSPP= number of suckers per plant, PL= petiole length (cm) , YPH (t/ha)= yield p…
Trait	Significant Assocated SNP markers	Chromosome	Pos(bp)	NCBI Accession number	Genes idntfied in NCBI
CRW	S1_18891752	1	199716	NMUH01000450.1	Taro_011784;Taro_011785
DM	S1_100795476	3	325970	NMUH01000596.1	Taro_014379;Taro_014380;Taro_014381
NLPP	S1_100584471	1	57350	NMUH01004148.1	Taro_041413;Taro_041414
YPH	S1_100896936	1	81628	NMUH01002186.1	Taro_031132;Taro_031133;Taro_031134
YPH	S1_100587991	2	50903	NMUH01001840.1	Taro_028495;Taro_028496;Taro_028497;Taro_028498
YPP	S1_100587991	2	50903	NMUH01001840.1	Taro_028496;Taro_028497;Taro_028497;Taro_028498
